# Supplementary material for: Implications of Senescent Cell Burden and NRF2 Pathway in Uremic Calcification: A Translational Study
Source: Cells. 2023 Feb 17;12(4):643. doi: 10.3390/cells12040643 (PMC9954542; doi:10.3390/cells12040643)
Supplement: Supplementary file 1 [file cells-12-00643-s001.zip]

Archive with 1 entries (1 files):
- cells-2184179-supplementary.pdf
